# Supplementary material for: Immune Correlates of Denileukin Diftitox Treatment in TFH-Type Lymphoma
Source: Cancers (Basel). 2026 May 9;18(10):1529. doi: 10.3390/cancers18101529 (PMC13204862; doi:10.3390/cancers18101529)
Supplement: Supplementary file 1 [file cancers-18-01529-s001.zip]

Archive with 1 entries (1 files):
- cancers-4253678-supplementary.pdf
